# Supplementary material for: The cytochrome P450 (CYP) superfamily in cnidarians
Source: Sci Rep. 2021 May 10;11:9834. doi: 10.1038/s41598-021-88700-y (PMC8110760; doi:10.1038/s41598-021-88700-y)
Supplement: Supplementary file 2 — Supplementary Information 2. [file 41598_2021_88700_MOESM2_ESM.xlsx]

## Sheet: Hydra vulgaris
Hydra vulgaris
Fragment CYPs
Sequence	Contig	Region on Contig	Start Position	Length (amino acids)	Number of Exons	Best NCBI BLAST Hit
MMNNHQKFQDIIKTHNETSYISSIPCNLGDVTDVLIKISLESVTETDSHEKITDDNTEFLLNDFMIAGSETSSNMILWFIVYILHRPEYQDKLYDEIFKVFSGIGYPSLNDRPRFHLIQAIIHETLRLLSVAPLGLCHKALENGETLAKTELLVFISRLVKDYRFEKPNGKDSLDGRSGVTCLPYEFEIVMIPRS	Contig29558	11856-10933	11856	195	3	CYP2(U?)
MYKYIQYFQNLGVQNKLREEIKKNVFDIKSVSYEEVLSIKYLDCVVKETLRMHTPVAFIGRINKNQTKFVDFDVPAGSFLRIPIDSAHMNESVYHDPYSFRPERFLTGEIPPLSFLTFGQGIYNCIGKNFALLEIKTFLVKALLQFEFSVDLKHLNYKKLISITNKTVEPLWIRVKPI	Contig34161	47191-26657	47191	178	2	CYP3(A?)
NLDVQNKLREEIKKNVFDIKSILREEVLSIKYLDCVVKETLRMHPPASFISRKNKTETKLGDYDLPAGTFLRISINNVHMNESVYPDPYLFKPERFMTDEIPPLSFLSFGQGIYNCIGKNFALLEIKTFLVKALLHFEVSVDPSHVNYTKQILLTLNTVEPIWIRVKSIEE	Contig36189	4597-6530	4597	171	2	CYP4(C?)
MLLEITCGVLFPPLIWIVWTYIKHLYDCLSYPQGPIPLPFIGNAHLLRKGEPYKELVNLGKIYGDVFGFSIGSIRYVVVNNLEGIKEVLIKKGSQFAGRPRLKFTISK	Contig36910	92120-92444	92120	108	1	CYP307(A?)
MIYASYLVLVGLFVFFVSKILWKLWKSSYGLETIATPPNIPVFGTSLYLHSDARKFFFQLSEFTKKYGTVFCIWLGPKPMIISSSVKFSEAVLSSQKVITKGFSYDFLHDWLKTGLLTSTGSKWKTRRRLLTP	Contig38533	140255-139856	140255	133	1	CYP4(V?)
PRYVYLIAPEFIKKIFADGKLFQRPTTLKILAPLIGNSMLGSNYEDHHWQRKLFNGAFTSQQLKNYFPAFLKHTNLLMKLWSYTCDKESGTNLTVLDDLSNLSFDIVGDVGFGYQFNTITSHSSNEFTSAVRNLTKMQINASVFSKVLITCFPFLVKFLLLFGKRRNLIQIVYKTLNKLIEKRKKEIDDGISTEDKDIITIVLKDQQQESSKLTNDLIRDNLLLFLIAGHETTSTTMTWCLYILGTVRTNIEVQEKLREDIQKNILDVNNISFEEVMSLKYLDCVVKETLRLHGPAPLLGRRTISATKFGEYEVPANTILRTHVSSIHMNETIYPDPHSFKPERF	Contig36189	70797-19000	70797	345	4	CYP4(A?)
PYFATYLLSKKPYLCGTIRVNRPRQVHLLLPHFIKTVIADGKFFQRSPVFKAVFPLVGNSMIVSNYEDHHWQRKLFNQAFTSQQLKRYFLAFTLHTDLLMKLWSCTCDKENGTNLNVWSDLSNLSFDIIGDVGFGYQFNTITSHSGNAFTKALRSYINLRFNSSVVHNVLIAYFPFLMRFLSKFGNLNKAEQVIYNTLNMLIDKRKKEIENGLVKEEKDFLSIVLKDQQQEKSKLTNDLIRDNLMTLLIAGHETTSTAMLWCLYTLGTV	Contig37905	113662-130575	113662	269	4	CYP4(C?)
MFVICLALITLFIGLFFLRCLLKRIFHPLRLLPSPKEHLITGHISHFQGRDHSNTFLSFNEKFKEEGLCTLDTLYVPRYVYLIAPEFIKKIFADGKLFQRTTSIRIMAPSIGNSMLSSNYEDHHWQRKLFNGAFTSQQLKNYFPSFLTHTNLLMKIWSYTCDKESGTNLTVLDDLSNLSFDIIGDVGFGYQFNTITSHSRNEFTSAIRYLAEIQLNASVFLKVLISYFPFLIQLLVMFGKRRKFIQIVRKTLNKLIEKRKKEIDDGISTEEKDIITIVLKDQQQESSKLTNDLIRDNLLLFLVAGHETTSNAMTWCLYMLGTNLEVQDKLREEILKNILDVNNISFEEVMSLKYLDCVVKETLRLHGPAPILRRRTMNAIKFGEYEVPANTVLQTHISS…	Contig37905	88802-27500	88802	418	6	CYP4(A?)
MFLICLALLILSIGLFFLRYLLKRIFHPLQLLPSPKEQLITGHISHFQGRDHSNTFLGFNEKFKEEGLCTLDTLYVPRYVYLIAPEFIKKIFADGKLFQRATSLKVLAPIIGNSMLTSNYEDHHWQRKLFNGAFTSQQLKNYFPAFLTHTDFLMKLWSYTSDKESGTNLTVLDDLSNLSFDIIGDVGFGYQFNTINSHSGNEFTSAFRYLTELQHNASVFSKVLISCFPFLAQFLLLFGKRRKLIQVVHKTLNKLIEKRKKEIDDGISTEEKDIITIVLKDQQQESSKLTNDLIRDNLLLFLIAGHETTSTAMTWCLYMLGTNLEVQEKLREEIQKNILDKKNITFEEILSLKYLDCVVKETLRLHGPAPILGRRNINATKFGEYEVPANTVLRTHVSS…	Contig39224	46692-10691	46692	418	6	CYP4(A?)
LINKRKKEIEDGIAADQKDFLTVVLKDQQKEGSKMTNDLIKDNLMTLLIAGHETTSTAMQWCLYMLGT	Contig27435	4012-4215	4012	68	1	?
LINKRKKEIEDGIETGEKDFLTIVLKDQQKEGSKMTNDLIRNNLVTLLIAGHETTSVAMQWCLYILGT …EIQPYSYLTFGQGIFNCIGKNFALLEIKTFLVKALLQFEFSVDLEHMNYIKKIFISTKTVEPLWIRVKPI	Contig32977	33562-17279	33562	138	2	?

## Sheet: Acropora digitifera
Acropora digitifera
Fragment CYPs
Sequence	Contig	Region on Contig	Start Position	Length (amino acids)	Number of Exons	Best NCBI BLAST Hit
MLRHALVHGPLFVWWYYYVPLVVISSPELTKHGLITLNLPKDTDSYNQLAYLFGRHRFLGSGLVTLVDHKQWKQERSLINPAFHRGYLKNLVPKFNLIADALVAKLAKVADGKTMINMAAEFQKATLDVIAKVIILLRLNRSFPSSL	NW_015441061.1	917663-918106	917663	147	1	CYP46(A?)
IVKEINEVLGEKEIVDYDDTLKLEYIALTLKESLRKHPPVSSLIRMNTKAEKFGQFQIPKGTRLSFNIYATHHLPEYWQDPERFYPERFSHANGKNKISNFVYFPFSCGPRICIGKVFSSINATILMSRLLQKFKFSLCPGQKLERVEKITLRPKDGIFCTIQEREIVSKL	NW_015441061.1	922504-923020	922504	171	1	CYP46(A?)
GYTAPKGTTVVTAIVALHRNPEVWPAPLQFDPDRFLPENSRGRHPFAFIPFSAGPRNCIGRLLLLTTRAYQTQLTGPGFQKVDSTIYG	NW_015441080.1	316147-315879	316147	88	1	CYP4(V?)
GYIAPKGSTILTSIVALHRNPEVWPAPLQFDPDRFLPENSQGRHPFAFIPFSAGPRNCIGRLFPTSVSTIWPQLFKLCGELN	NW_015441080.1	346703-346453	346703	82	1	CYP4(V?)
GYIAPKGTSVVASIVALHRNPEVWPAPLQFDPDRFLPENSQGRHPFAFIPFSAGPRNCIGRPFCTKLFFRNHYSLLRFFRNISYFSLKDSVLSSVKIRSFLSFVLVARLFVVSSTLIRFSVRMKETNELKRSNA	NW_015441080.1	361649-361243	361649	134	1	CYP4(C?)
GARFISFADEYFVPKGSTVGVSPIALHRNPEVWPAPLQFDPDRFLPEKSPERHPFAFIPFSAGPRNCIGNLQVIG	NW_015441080.1	380100-380327	380100	75	1	CYP4(V?)
VFTFILAGNETSSVSMAWTLYELARNPQVQEKLRAEVEAAFGDSDDLTWEKVEKMHYLENVVKESLRLHSPADITSRVALSDAEIGGHFVPAGTYVLLPMDALQRSLSFWSNPETFDPDRFQQKGKSFTVLLFGYQLVPFDFQL	NW_015441108.1	16032-16466	16032	144	1	CYP4(C?)
MGDSVKQEVDRSSSATDFFSLFIGLGVVALLYFLWKEASYELIRRKINAPGPRRWPMFGNLLETRKFNGYHLMLKHYYETYGKVFCICLGRQPTVVVADPELLKQIMVKDFANFQNHFTQIKIPGAIGKSVFLARDETWRRIRATLTPSFSAKKMKGMVALIEESIDKLMVKVEKVART	NW_015441116.1	318318-318855	318318	179	1	CYP3(A?)
GARLISFADEYFVPKGSTVGVSPIALHRNPEVWPSPLQFDPDRFLPEKSPERHPFAFIPFSAGPRNCIGNLHVIAIG	NW_015441134.1	525752-525985	525752	77	1	CYP4(V?)
CFHFSSRFDPDRFNSDNLKQLPNLSYQPFGFAGKRKCPGWRLSIAEGLVFLSVLVKRFKFHLVEGQHVKPVYRLVTSPSEEIWVTVTKR	NW_015441159.1	457044-456775	457044	89	1	CYP20(A?)
LVQEIETVLGSRQFVEYRDLGNLQFLGQTLKESLRLHPPVEATSGETTRDGYFAGHFLPKGTSVLICWFVLHRLPEFWPEPRKFDPERFSTEAKSPGHGQSVPYFPFSLGPRTCIGQTFAQFEARVLMARLLQEFELSLLPGQNELRHEERLTLRPKGGVQCTIKRRGTVL	NW_015441191.1	63994-63478	63994	171	1	CYP46(A?)
LVQEIETVLGSRQFVEYRDLGNLQFLGQTLKESLRLHPPVEATSRETTRDGYFAGHFLPKGTSVIICWFILHQLPEFWAEPGKFDPERFSTEAKSPGHGQSVPYFPFSLGPRTCIGQTFAQFEASVLMARLLQQFELSLLPGQNELRHEERLTLRPKGGVQCTIKRRGTVS	NW_015441191.1	121285-120769	121285	171	1	CYP46(A?)
LCQEVEHVLGPRQFVTYDDLSKLQYTSLVVKETLRLHPSIPSFTRLIDKDDELGGYPIPAETPVNILPYTLHRSPRYWKDPEKFYPERFLEQEEHENGYVHCAYFPFSLGPRQCIGQNFVDIESKVLLSRFIKSFKFQLIPGQDFGYEDPKSTLAAKDRIRCLLTLQ	NW_015441213.1	49290-48786	49290	167	1	CYP46(A?)
MAVSVATILYFLFMCLCLASFTLALCFIVHLHHKHKKLDHIPGPKRDGFFWGNVKGIQGLKDKHGYNGVQVLNLLAQEHGPVMVIWLFHLPIVYVTDADLAKKILITCNYPKDAWSYDKLAYIFGERFLGKGLVTETDHEKWKVKRLALNPAFHKHYLKGLMYQFNASCDVFLQRLTHLADGKTEVLLADEFNKITLDIIAKVGKDLFLFVYYKL	NW_015441213.1	53321-52674	53321	215	1	CYP46(A?)
MNVPGPKPLPFLGNMLELKKYGALHLLHLDYLKKYGKVFTVSLGGKPSLVVGDPELLKQIMVKDFPHFRNRFAIQKPDEVIGKNVFNAREDDWKRIRNTLTPTFTAGKMKLMLPLIEKSCDTLMKKLEGVCDT	NW_015441261.1	98967-98568	98967	135	1	CYP3(A?)
LYSNVYVYAVINIQFTGGKDIAFGNYGPAWTFHRKLFTTALRHFTTDAPMIEKRISSQAKKLMQFMEKQDGQPFDPAGCLMQAVADVICGITFGEGFNTTHPDLKCLLELCTHVVENEKTAQLVTMLDFFPLAKYLPIKAYDRFIQPFFQMHKIIKKFLKERKDNLNPKQPIQDFISGLLCAREEAKLDEDDERSSFLCDEYLVNSIQNMFGAGYETTSTTLKWVIAFLVNYPKYQEDIHRELDEVLGGQSPSLTDRPNLPLIQATIFEALRVGNVGPLLLPHVTTVDTTLRGYRVPKGTIVFANTEAVHLDVSSFFLCQHIVGRKFQGFRVRTRG	NW_015441267.1	484674-483664	484674	336	1	CYP17(A?)
MHRWSRVRNLPPGPRPLPVIGNLLEMKKFNHVTMAAWAKQYGGIYMLTVLGKEVFIVTDIELAREALLRQGNVFAGRPTSYVMSCWYEFQPGLGFEDYGATWKLLRKVSHSALKMFGSGIENLENKVYREVDELCFQLDQTQGVPLDPRKLISIAVSNVIFSCLFSYRYAKDDKHFKECTDLVDGIMHLAGAADLLETFPIIKFLPGEIHSRIKNTTFLKKKLLTSKFQEQTYSCLHALFLMRKTKNQSS	NW_015441295.1	406466-407218	406466	250	1	CYP17(A?)
MNVPGPKPLPFLGNMLELKKYGALHLLHLDYLKKYGKVFTVSLGGKPSLVVGDPELLKQIMVKDFPHFRNRFAIQKPDEVIGKNVFNAREDDWKRIRNTLTPTFTAGKMKLMLPLIEKSCDTLMKKLEGVCDT	NW_015441313.1	211489-211888	211489	133	1	CYP3(A?)
IVQEIGNVLGARQFVEYNDLGNLQYLGQTLKEGLRLHPPVTGTSRVTTKLEELGGYQIPSGTPVGVSWFTLHRSPEVWHEPHNFDPDRFSPDSKSSSNGVRSAYFPFSVGPRTCIGQTFAQFEARVLMARLLQEFELTLLPGQNEIQHEARLTLRPKGGVLCTLKRRGENHFSK	NW_015441338.1	296685-296160	296685	174	1	CYP46(A?)
MTIALSVIAVSIASLVGFFFAAFSIYLVYVHWKYSHVPGPKRDNFFSGNVPLMRRYREKGKFMHELVEELRGTYGPVMRLWFYHVAIIFVSDPEVTRKCLVTLNLPKNPRAYRNFGFPYGQRFVGNGLVTELDHDVWQKHRSLLNPAFHRRYLMNLMTAFNSSCDLFLKKLDEMADGKTVVDMAEEFARVTLDVIGKVLYNLRIPNNVCDDMCGFTNISFYQLDCTVR	NW_015441338.1	301196-300510	301196	228	1	CYP46(A?)
MAIVASVVLWIIIFVAVILGFLLTTFSIYLVYIHRKYNHIPGPKRDSFFAGNLPLIRREREKGKLVFQLAEELHRIYGPVVLMWSFCYPFIFVSDLNLARKCLLSLNLPKNPQVYQKLGFPFGHRLAGTGLVTVMDHGAWQKRRSLLNPAFHRRYLMNLMSEFNSSCDSLLSKLDELADGKTVVDMAEEFSRVTLDVIGKVGFKYHN	NW_015441338.1	308319-307696	308319	207	1	CYP46(A?)
MYSHIPGPKRDNFFSGNYPLLQREGKRGKILHEVVEDLRVNYGPVMVIWIYHRPILFVSDPELARKCLVTLNLPKNSFGAKNFAFPYGQRFVGNGLVTELDHEVWQKRRSLLNPAFHRRYLMNLMTAFNSSCDLFLNKLDEMADGKTVVDMAEEFARVTMDVIGKV	NW_015441338.1	310417-310915	310417	166	1	CYP46(A?)
MGVSSYSLISHVNLPGPKPFPFIGNLYEAVYKYDGLHNAFMAYDKKYGKVYKLFLGRDPIIVVTDLEIIKRILVTDFDKFRNRPEVLAGNPPLDKGLFGARDGDWKRIRSILTPTFSASKLKEIVPIIEEAVNVLLPKFDSLAKDGVDVSTPFGQFSLDVILTAGFGLKTDIQTKPDPELVDKILTVFSVPTFQRAISMFPFFRQVRKIFHLSPIQHVPYFAKMAKSVLDLRRSGSVGRRDLVQLMLEVEQRAGNNNEVRKLTDEEIIGQSIVFFVAGSETTGATLAFTAYYLAHHPDIQNKLLREIDDAVKSRGDESTYQFVQSLEYLERVLSEVLRLATVGYVNIRECMETCEIGGVEFPAGVGVSIPAFVIHRNPDYWPEVQI	NW_015441561.1	185240-187914	185240	386	1	CYP3(A?)
QFENTTLLTFTLRFHRTDFLLQPEKFDPDRFLPELVRKRPAFSYMPFGLGPKQCLGIRLAQIEMKMALIEILQRVKFAKKEDSTGELKFRAATILQPRSPVLVKVVARSPCN	NW_015441561.1	188393-188732	188393	112	1	CYP3(A?)
MILEAAIFFVCAVICVTIFIARSRSQAQKKVAPGPSPYPLIGNLVDLVGKPGHVAMTELAEQYGKIYTIYMPGGERCIVVNSIDLAREALLTKRDDFSGRPATFIAGYLSRGLKDIICADFTQTMIYQRKIAHSALRMYGSGMKHLEAMICSEVENLAQRISPRQGKPFDPKEEIQLAVLNVICAMVYGESYEIDDEEFVRIVKYNDEFIKLFGSYNILDLLPWLRFFPLKDMKRLRDSRAIRDEILDAKFQEHKQRFEEDNANNNFEITDLTDALLKAHYEAQQEDGKVKQMLTEDHIVMTMNDVFNAGLETSSTTLRWLVGYMATYPEIQARIHAELDDVIGSGRFPRLSDRGSLPYLESTIAEVLRIRAIVPLSLPHKSTCDTSLGGYDVPKDTML…	NW_015441826.1	168128-169357	168128	410	1	CYP17(A?)
NTLTCTAYYLATHPEVQDRLIREIDELKETSGDMPLYDMVQKAGYMDQVICEVLRLSGPDFLLARQCEEDSIYKGIKFPKGIGVNIPTYALHRDPDLWDNPLEFNPDNFSPEAKEKRDPFAFLPFGVGPRQCIGMRLAMLEIKIGLLQVMQRFKFERAPETVGKLEQQAVLIMSPKETIYVKIKARKQI	NW_015442014.1	65975-64985	65975	189	1	CYP3(A?)
MANLQQLLKNVSCSTWFAILLGLLALLYWFGIRSYNSVLGNSALPGPRIWPWVGNLPDLFKYGGFHKMLLNYFYKYGRVYKMCLGRSPSIVVTDPEIIKQITVKEFWKFPNRPLFVKPNPPLDAGLFAVRDETWRRIRNTLTPTFTASKLKQIVPIIDTASKKLTAKMQKCAEKG	NW_015442014.1	67755-67233	67755	175	1	CYP3(A?)
NTLTSTAYYLATNPEVQDRLIREIDELMETSEDVPLYDLVQKAGYMDQVISEVLRIAGPAFLIFRECEEDTIIKGIRFPKGCGVSIPSYVLHRDPGFWDNPLEFNPDNFSPEAKEKRDPFAFLPFGVGPRQCIGMRLALLELKIGLLQVMQRFKFERAPETVEKLEHRAVLIMSPKETIYVKIKPR	NW_015442014.1	70440-69878	70440	186	1	CYP3(A?)
MADLKQLLQNVNLATWLSALLGLLALVYWLGIRSYTSVLGHSALPAPRIWPWVGNLPDVFKYGGLHKMLLNYFYKYGRVYKMCLGRSPSIVVTDPEIIKQITVKEFWKFANRPPFVKPNPPLNSGLFIARDETWRRIRHTLTPTFTASKLKHIVPIIENASEKLKTKMQKYAETGAFLRPVVL	NW_015442014.1	74224-73677	74224	183	1	CYP3(A?)
MLLIIKQKKVTSSERDTTSVADPLQLSFDTSVSTWLAVIVGLLAFLYWKGVQRYNSLLGNSPLRGPRPLPWVGNLLDVFKYGGIHKMLLNYFYKYGRVYKMCIGRSPVIVVSDPEILKQILVKEFWKFPNRPPFAKPNPPMDAGLFVARDERWKRIRKTLTPTFTATKLKQIVPIIESSSEKLTSKLQKFAETGQCYATLPLADHNGG	NW_015442014.1	80991-80370	80991	201	1	CYP3(A?)
PPGERWFPLRSIKSLSGGTVAPHIGLTNMAKKYGGVFSIRRGREIIIVVSNVSAANEALRKQGSDFAGRPYSCVLELISKERNGVNCSDRNIDHRSKNDLLHRITKMGLHYMSEINSCFPLEEKVRKEVDSLVQRFQEATREPFDPSYKIHLAVVNSFCSILFGKNYKINDPEFYDMVDLNNRLRRIYNNSETLDKFPFLQYFPIDLMNDINEVVSFRDRFFKKNLQEHRDTFTPHNIRDFVNALLHANTVISEENSRMLPQQIITDGDLTMTMMDIFYAGVDPVSGTLSRALAFLIYNPHVQAKLHRELDDVIGNNNIPSLIDRPRLPYLEAVIMETLRLASPKPLGVTHRAVVNSEINGFAVPKDSSVIFNWWAMHHDEHQWKNPNEFRPERF	NW_015442214.1	43185-44611	43185	395	1	CYP17(A?)
MATNSSSEVSRLPPGPFALPIFGNAYLMACPSRYINFTEMEKDYGEVFRIYLGTQLAVVISGDAIKEALVTKAVDFAGRPSLYSADVFSHDGKAPSVAIEDYSPRLKHLRDISFATLKFFTPDQQASIISDKLDRLIRNIHSKLGEPQDVAEQILQTVGSAFCTMSFGSKNEEDDPELKKLIEVDSEIFTMLTNGFAVDLFPWLKHFPSTSIRSLRELCKERDEILGKIYHEHVQSNRVENPEDMTDVILKAKKEAEDKGSSNEGIQLTQDRITMFMNDIFIASMNNITYIVSWALLYLIHYPEVQTTLHEELERVIGPNRLPELKDQECLHFLKATITETQRLSSHLPFVVPRKTTVDTTLQGYFVPKDTTVFANVWSLHHNPDIWENPEDFKPQRF	NW_015441423.1	119782-121230	119782	398	1	CYP17(A?)
TMIRMPLYVMGRDPEMFDDPQQYKPERWLRDDTQRSLYHPFASLPFGFGPRMCIG	NW_015441316.1	240902-240736	240902	55	1	CYP27(A?)
FNAYGGVSGVLRTCLARLYVLEEDYKQRMKNELKTILSNKELSEASLEEMILLHNFILEVLRMHPPVPVFFGRARDDFSLETECGTFIVRKDQLLVGNVHMAHRDSSIFDQPDTFMPSRFEDE	NW_015441287.1	162444-163399	162444	123	2	CYP74(A?)

## Sheet: Aurelia aurita
Aurelia aurita
Fragment CYPs
Sequence	Contig	Region on Contig	Start Position	Length (amino acids)	Number of Exons	Best NCBI BLAST Hit
MIKRRLQNDPPGPLPLPFFGNLFCFGTKTHVSLTNLRQRYGPVIKLRIGWRSFVVVNSIEVMREALNRRTHDFDGRADSFIGNMMSYGGNDLVFASYGEKWTLHRQLCARGLSAVAGNRLNHLEAIVAKENNDLLKRILKNEDGPFDPQTDI	Seg11632	1649-2105	1649	152	1	CYP17(A?)
MIVETILLGGITLALLLYLRIFIRPKSFPPGPIPLPIIGNIHLLTSQPQKDLKKLSKKYGDVFSIFFGGWRVVVVNNIEAAKESLIQKSSDYAGRPPSITGSETARGKKTGRGIDIVFSDYGPYWQTIRKLAHKALKMYGANREQLEKTINVHSAELIERLTDKEGEPFDPKRDL	Seg11807	6237-5712	6237	175	1	CYP17(A?)
FSPENKRNINPYHYLPFGHGPRNCIGMRFALIEAKSTLVKLIHKFRFEKTEETE	Seg1617	83862-84024	83862	54	1	CYP3(A?)
FSPENKRNINPYHYLPFGHGPRNCIGMRFALIEAKSTLVKLIHKFRFEKTEETE	Seg1691	160776-1601031	160776	54	1	CYP3(A?)
MIVESILIGGIILLVLLYLHIFIRPKSFPPGPIPLPIIGNIHLLTAQPQKDFQKLSHKYGDVFSLLLGGWRVVIVNSIESAKESLIQKTSDFAGRPP	Seg16987	1132-1423	1132	97	1	CYP2(X?)
TLIFINTNLMGRNEKYYADPNSFVPERWLRSSNAVKDINPFTTLPFGFGARSCVGEHA	Seg2124	7044-7219	7044	58	1	CYP24(A?)
VIAERQSFIDKVADINKDLLSILFSMKDEKGKSISNDDIYHQVFTFLISGHETTSLSASWTLYMLAKHQNIQQRLRDEINEVIGPLSQEISWSDLENLQFLENCIKESMRLYPVAITTDRTSIGPDKIGPYRIPSGTHVMVGIGTLHRDETFWNDPDLFKPDRFDIK	Seg2345	1864-2365	1864	167	1	CYP4(A?)
TLMIINNFAMARNEEIFENAESYIPERWLRGTDNAKDTNPFASQPFGFGVRSCV	Seg2642	50839-50677	50839	54	1	CYP27(A?)
MIVESILIGGIILLVLLYLHIFIRPKSFPLGPILLPIIGNIHLLTAQPQKDLKALSRKYGDVFSLFFGGWRVVVVNSIEAAKESLIQKSADFAGRPASITGVEGNRGFKTGCGIDILFSDYGPYWHTIPKASSQGSEDVWIKQGATGEQDQFA	Seg298	189089-189550	189089	153	1	CYP17(A?)
MWLIILISCSTVYIAFNIAHHYYQQRYKKLPPGPVPLPILGNLHLLGTSPHVSMKEISRKYGDIYRIHFGSTPAIVVTHIDIALEGLIQKGVDFAGRPKTYTLDLASGNGKGIAFADYGPMWRLVRKIGHSSLRMYGDGLKNLESLIIKESEELHKRFDRCIGRPINPHHDIALAIMNVICAMIFGSRYDIDDEEFLSIIDSNVTFVRAFEYDNLVDIFPLLRLLPNKRLKMIKQALAIREPVLTKQLKNHRAKFDGETVNDLTDALIKAAQDAIENDKDAKKYLTDDHLYKIMDDMFGAGSETTTTTMRWAFLFFAHWPEVQDKAYETMVNEFGTDRLPVLNDRQSLPYVDAIVHEVLRMACIAPFAVPHKTTCDTSLAGYDIPKDTQ	Seg3013	35287-30866	35287	389	3	CYP17(A?)
IFFNIWSMHFDEREWKEPFIFNPERFLDKNGNIVPGAQRSYLPFSAGRRVCLAELLAKVELFLLISRMLHQYKFLPDPKEPLPDLNGIYGLFLAPKPYKIIVTRRNNPDVVGRKVLV	Seg3182	9680-9327	9680	117	1	CYP17(A?)
VIEKRQEEQKAGMEMKEKDLLRKLMVLHQDDGNGMSSKDLYHQIFSFIFAGHHTSSLTMTWTLYLLAKHPEFQDRVRQEIAEVCA	Seg3745	2357-2101	2357	85	1	CYP3(A?)
TLMIINNFAMARNEEIFENAESYIPERWLRGTDNAKDTNPFASQPFGFGVRSCV	Seg3749	4200-4362	4200	54	1	CYP27(A?)
MTSVTALAAFLTFDYISNFTEFKRSGLKGPAPLPLLGNFGQIMMETRGMHVYFQDLIKKYGKVFGIYFLKIPSIVVYDPEMNKAILVKEFDKFRDRP	Seg4099	42308-42602	42308	97	1	CYP3(A?)
DMLNLMLAAQDPDKSGRKLTEQEVVSQMIVFIMAGYDTSSNILGLTCYHFAIYPEIQEKVFEEIQDVCSLPDTCTYDEINKMPYLEACISETLRLYPP	Seg4099	48595-48890	48595	98	1	CYP3(A?)
VITARRDEMNHCSDNPLERNDLLQKILNLYEQQEVKITNMDVFHQVFTIILAGHETLSFTLTFAIFLLAKHYKIQESARLEISKVVRNSHMVTLEEVEQLSVLNNCIKETLRLYPVTITSSRKTIREVKLGPYCIPPRTTVSVCIAALNRDEKVWENGDDFDPARHNKQ	Seg4494	2283-1776	2283	169	1	CYP4(A?)
MDFVTDGAKVLLDHWILTVILALTFFLTFDHISTFGELKRLGIKGPTPLPILGNFVQIMLEAKGLHIYLQELTRKYGKVAGFYLLRSPVIVVYDPEISKAILVKEFDKFRDRPV	Seg5117	15297-15639	15297	114	1	CYP3(A?)
FIVGREVTESCMINGIYFKKGTAVFIPIYSFHHDEVYFPDPETYKPERFLPENKGSVKQYTYMPFGVGPRNCIGMRMALMEMKVILVRMLQKYRLVRCPETKVPLSVKPKLVLAPTEPVMIRADMRLS	Seg5117	26268-26656	26268	128	1	CYP3(A?)
FIVGREVTESCMINGIYFKKGTAVFIPIYSFHHDEAYFPDPETYKPERFLPENKGSVKQYTYMPFGVGPRNCIGMRMALMEMKVILVRMLQKYRLVRCAETKVPLTVKPKLVLAPTEPVMIRADMRLS	Seg5117	28990-29378	28990	128	1	CYP3(A?)
TLIFINTNLMGRNEKYYADPNSFLPERWLRSSNAAKDINPFTALPFGFGARSCV	Seg514	6512-6350	6512	54	1	CYP315(A?)
TARLIEHDCTIGKYTFPGNVGLQIPIFAIHHCEEFWEEPDKFDPERFSPENKGKINPYHYMPFGHGPRNCVGLRFALVEAKITLIKLLQRFRFVKTEETE	Seg5271	20259-21917	20259	100	2	CYP3(A?)
ILKVITARRDEMNHCSDNPLERNDLLQKILDLYEQQEVKITNMDVFHQVFTIILAGHETLSFTLTFAIFLLAKHYKIQESARLEISKVVRNSHMVTLEEVEQLSVLNNCIKETLRLYPVTITSSRKTIREVKLGPYCIPPRTTVSVCIAALNRDEKVWENGADFDPARHNKQ	Seg5401	26628-27144	26628	172	1	CYP4(A?)
MDLVTDGAKVLLDHWILTVILALTFFLTFDYISTFGELKRLGIKGPTPLPILGNFVQIMLEAKGLHIYLQELTRKYGKVAGFYLLRSPVIVVYDPEISKAIFVKEFDKFRDRP	Seg6175	9619-9957	9619	113	1	CYP3(A?)
MTSVTALAAFLTFDYISNFTEFKRSGLKGPAPLPLLGNFGQIMMETRGMHVYFQDLIKKYGKVFGIYFLKIPSIVVYDPEMNKAILVKEFDKFRDRPV	Seg644	3500-3794	3500	98	1	CYP3(A?)
DMLNMMLAAQDPDNNGRKLTEKEIVAQMILFIIAGYDTSGNVLALTCHHLAIYPEIQEKVFEEIKDVCSLPDTCTYDEISKMPYLEACISETLRLYPP	Seg6812	1192-1486	1192	98	1	CYP3(A?)
DMLNMMLAAQDPDNNGRKLTEKEIVAQMILFIIAGYDTSGNVLALTCHHLAIYPEIQEKVFEEIKDVCSLPDTCTYDEISKMPYLEACISETLRLYPP	Seg7132	17544-17250	17544	98	1	CYP3(A?)
VIAERQSFIDKVADINKDLLSILFSMKDEKGKRISNDDIYHQVFTFLISGHETTSLSASWTLYMLAKHQNIQQRLRDEINEVIGPLSQEISWSDLEKLQFLENCIKESMRLYPVAITTDRTSIGPDKIGPYRIPSGTHVMVGIGTLHRDETFWNDPDLFKPDRFDIK	Seg752	197858-198359	197858	167	1	CYP4(A?)
FITAREVTEACTINGIYFRKGMSVFIPIHAMHHDEAYFPDPETYKPERFLPENKGSIDPYTYLPFGMGPRNCIGMRMALLEMRVILVRMLQKYRLVRGPETHVPISVKPRSVLSPAEPVMIRAEKRD	Seg763	76962-76577	76962	127	1	CYP3(A?)
MPGPTKVPLLGNLFQMQKAGGLHKFNHALQLFQKQYGKIFHLKLGPERMVVISDPDLIEEVYRQEGKYPRREKSFPAWSRYHKKHNLPEGVFL	Seg8796	5798-5518	5798	93	1	CYP24(A?)
MEKAEPLGSALTSLQGDKWKNVRSTLSPTFSSGKIKDMIFIMHEAADTLLEKMGKAAEEKNAFDIHEWQQALTMEVILSTSFGVKTSAQTDPDDHLMNLARKSLGTGVFMVLISMIPLVGGWLSRKLANTRFGLSTNALADVAKKIIEERKANESQRK	Seg644	6646-60237	6646	158	2	CYP3(A?)
MHFHSPCGIVLTIFYICCIFVRSYENIKITTFLSAREALIQKGEEFAGRPQDIYLAEIYSRGYQNIGFSDYGPAWKLMRKITHSSMKMYGANMEQLEKNVLLEAKELFKRVDKKEGKSFDPKYEISKFCFF	Seg7460	16245-16639	16245	131	1	CYP17(A?)
