# Supplementary material for: The cytochrome P450 (CYP) superfamily in cnidarians
Source: Sci Rep. 2021 May 10;11:9834. doi: 10.1038/s41598-021-88700-y (PMC8110760; doi:10.1038/s41598-021-88700-y)
Supplement: Supplementary file 3 — Supplementary Information 3. [file 41598_2021_88700_MOESM3_ESM.xlsx]

## Sheet: Sheet1
Class	Species	Family
		CYP3	CYP4	CYP16	CYP20	CYP46	CYP375	CYP377	CYP3094	CYP3336	CYP3337	CYP3338	CYP3339	CYP3340	CYP3341	CYP3342	CYP3343	CYP3344	CYP3345	CYP3346	CYP3347	CYP3348	CYP3349	CYP3350	CYP3351	CYP3352	CYP3353	CYP3354	CYP3355
Schyphozoa	Aureila aurita	NA	1	NA	1	NA	2	NA	NA	4	1	1	NA	NA	8	NA	NA	NA	NA	NA	NA	NA	NA	3	2	14	NA	NA	NA
Hydrozoa	Hydra vulgaris	NA	6	NA	1	NA	NA	NA	NA	NA	NA	NA	NA	NA	NA	NA	NA	NA	NA	NA	NA	NA	NA	NA	NA	15	1	1	NA
Anthozoa	Acropora digitifera	NA	NA	NA	NA	NA	1	NA	5	NA	NA	NA	4	NA	NA	1	1	1	NA	6	NA	4	NA	NA	NA	NA	NA	NA	1
Anthozoa	Nematostella vectensis	4	2	1	NA	7	6	2	17	NA	NA	NA	4	2	NA	7	2	NA	1	NA	1	6	3	1	NA	NA	NA	NA	4
	Species Gain							N. vec		A. aur	A. aur	A. aur		N. vec	A. aur			A. dig	N. vec	A. dig	N. vec		N. vec		A. aur		H. vul	H. vul
	Species Loss	A.aur H.vul A.dig	A. dig	A.aur H.vul A.dig		A.aur H.vul A.dig	H. vul																	H. vul A. dig
	Class Gain								Antho				Antho			Antho	Antho					Antho							Antho
	Class Loss				Antho																					Antho
